# Supplementary material for: Exploration of Lamiaceae in Cardio Vascular Diseases and Functional Foods: Medicine as Food and Food as Medicine
Source: Front Pharmacol. 2022 Jun 14;13:894814. doi: 10.3389/fphar.2022.894814 (PMC9237463; doi:10.3389/fphar.2022.894814)
Supplement: Supplementary file 1 [file Table2.XLSX]

## Sheet: geoMap
Country	Mint: (1/1/04 - 3/7/22)
Brazil	100
Portugal	98
United States	28
United Kingdom	25
Lithuania	21
Australia	20
Canada	17
Netherlands	16
New Zealand	16
Russia	15
Ukraine	14
Pakistan	14
Ireland	13
Singapore	13
Belarus	13
Hong Kong	11
Indonesia	10
Vietnam	9
Philippines	9
United Arab Emirates	8
South Korea	8
Taiwan	8
Kazakhstan	8
South Africa	7
Malaysia	7
Sweden	6
Denmark	6
India	5
Czechia	5
Belgium	5
Argentina	4
China	4
Chile	4
Germany	4
Turkey	3
Switzerland	3
Mexico	3
Poland	3
Saudi Arabia	3
Japan	3
Colombia	3
Spain	2
Italy	2
Thailand	2
France	1
Angola
Mozambique
Bahamas
Trinidad & Tobago
Maldives
St. Helena
Brunei
Jamaica
Belize
Puerto Rico
Moldova
Latvia
Qatar
Bahrain
Paraguay
Estonia
Zimbabwe
Kyrgyzstan
Cyprus
Kuwait
El Salvador
Ghana
Kenya
Sri Lanka
Bolivia
Nepal
Oman
Uruguay
Guatemala
Israel
Lebanon
Azerbaijan
Myanmar (Burma)
Dominican Republic
Uzbekistan
Panama
Bangladesh
Cambodia
Norway
Slovenia
Georgia
Uganda
Slovakia
Nigeria
Hungary
Costa Rica
Romania
Venezuela
Tanzania
Peru
Ecuador
Bulgaria
Jordan
Finland
Austria
Egypt
Croatia
Greece
Serbia
Senegal
Iraq
Morocco
Iran
Tunisia
Algeria
Nauru
Cape Verde
U.S. Virgin Islands
Isle of Man
Marshall Islands
Jersey
British Virgin Islands
Antigua & Barbuda
Falkland Islands (Islas Malvinas)
Guernsey
Northern Mariana Islands
Turks & Caicos Islands
St. Vincent & Grenadines
Guinea-Bissau
Barbados
Cayman Islands
Guam
Grenada
Gibraltar
Seychelles
Bermuda
Guyana
St. Lucia
Anguilla
Aruba
St. Kitts & Nevis
Faroe Islands
SÃ£o TomÃ© & PrÃ­ncipe
Dominica
Suriname
Malawi
Tonga
Sint Maarten
Caribbean Netherlands
CuraÃ§ao
St. Martin
American Samoa
Vanuatu
Solomon Islands
Palau
Macao
Malta
Iceland
Gambia
Turkmenistan
Timor-Leste
Eswatini
Papua New Guinea
Fiji
Luxembourg
Ã…land Islands
Namibia
Afghanistan
Zambia
Lesotho
Samoa
Ethiopia
Botswana
Sierra Leone
Laos
Mauritius
Bhutan
Andorra
Greenland
Somalia
Madagascar
Comoros
Cuba
Liechtenstein
Honduras
Liberia
Nicaragua
Congo - Brazzaville
Mongolia
North Macedonia
Armenia
Montenegro
Monaco
Cameroon
Djibouti
French Guiana
Tajikistan
New Caledonia
Albania
Niger
French Polynesia
Rwanda
Haiti
Sudan
Guadeloupe
Palestine
Kosovo
Libya
Benin
RÃ©union
Western Sahara
Yemen
Bosnia & Herzegovina
Congo - Kinshasa
Martinique
Togo
Mali
Chad
Mauritania
Syria
Gabon
CÃ´te dâ€™Ivoire
Guinea
South Sudan
Burkina Faso
Antarctica
French Southern Territories
Burundi
St. BarthÃ©lemy
Bouvet Island
Central African Republic
Cocos (Keeling) Islands
Cook Islands
Christmas Island
Eritrea
Micronesia
Equatorial Guinea
Heard & McDonald Islands
British Indian Ocean Territory
Kiribati
Montserrat
Mayotte
Norfolk Island
Niue
Pitcairn Islands
North Korea
South Georgia & South Sandwich Islands
Svalbard & Jan Mayen
San Marino
St. Pierre & Miquelon
Tokelau
Tuvalu
U.S. Outlying Islands
Vatican City
Wallis & Futuna
