# Supplementary material for: Exploration of Lamiaceae in Cardio Vascular Diseases and Functional Foods: Medicine as Food and Food as Medicine
Source: Front Pharmacol. 2022 Jun 14;13:894814. doi: 10.3389/fphar.2022.894814 (PMC9237463; doi:10.3389/fphar.2022.894814)
Supplement: Supplementary file 3 [file Table1.XLSX]

## Sheet: multiTimeline
Month	Mint: (Worldwide)
2004-01	62
2004-02	54
2004-03	51
2004-04	51
2004-05	52
2004-06	52
2004-07	54
2004-08	56
2004-09	49
2004-10	49
2004-11	50
2004-12	56
2005-01	48
2005-02	48
2005-03	50
2005-04	49
2005-05	50
2005-06	54
2005-07	56
2005-08	51
2005-09	50
2005-10	49
2005-11	45
2005-12	52
2006-01	52
2006-02	47
2006-03	55
2006-04	48
2006-05	49
2006-06	49
2006-07	50
2006-08	46
2006-09	46
2006-10	45
2006-11	48
2006-12	51
2007-01	42
2007-02	39
2007-03	44
2007-04	44
2007-05	47
2007-06	45
2007-07	41
2007-08	43
2007-09	41
2007-10	42
2007-11	41
2007-12	46
2008-01	42
2008-02	44
2008-03	41
2008-04	44
2008-05	44
2008-06	40
2008-07	41
2008-08	39
2008-09	38
2008-10	42
2008-11	42
2008-12	44
2009-01	41
2009-02	40
2009-03	45
2009-04	44
2009-05	42
2009-06	46
2009-07	44
2009-08	45
2009-09	43
2009-10	45
2009-11	45
2009-12	49
2010-01	45
2010-02	44
2010-03	46
2010-04	45
2010-05	47
2010-06	45
2010-07	45
2010-08	45
2010-09	44
2010-10	46
2010-11	48
2010-12	50
2011-01	45
2011-02	44
2011-03	46
2011-04	44
2011-05	49
2011-06	51
2011-07	51
2011-08	55
2011-09	49
2011-10	48
2011-11	52
2011-12	54
2012-01	48
2012-02	51
2012-03	53
2012-04	55
2012-05	52
2012-06	55
2012-07	57
2012-08	57
2012-09	53
2012-10	51
2012-11	54
2012-12	56
2013-01	53
2013-02	52
2013-03	54
2013-04	57
2013-05	56
2013-06	56
2013-07	57
2013-08	59
2013-09	56
2013-10	58
2013-11	57
2013-12	66
2014-01	57
2014-02	55
2014-03	58
2014-04	57
2014-05	62
2014-06	56
2014-07	58
2014-08	60
2014-09	56
2014-10	54
2014-11	59
2014-12	65
2015-01	57
2015-02	57
2015-03	65
2015-04	64
2015-05	66
2015-06	63
2015-07	66
2015-08	69
2015-09	67
2015-10	67
2015-11	70
2015-12	78
2016-01	62
2016-02	64
2016-03	67
2016-04	63
2016-05	71
2016-06	62
2016-07	68
2016-08	62
2016-09	62
2016-10	60
2016-11	70
2016-12	80
2017-01	76
2017-02	71
2017-03	77
2017-04	78
2017-05	81
2017-06	80
2017-07	79
2017-08	82
2017-09	77
2017-10	79
2017-11	80
2017-12	86
2018-01	76
2018-02	74
2018-03	76
2018-04	75
2018-05	78
2018-06	79
2018-07	83
2018-08	81
2018-09	74
2018-10	76
2018-11	79
2018-12	86
2019-01	75
2019-02	72
2019-03	73
2019-04	80
2019-05	83
2019-06	81
2019-07	80
2019-08	85
2019-09	83
2019-10	79
2019-11	85
2019-12	91
2020-01	83
2020-02	82
2020-03	71
2020-04	75
2020-05	86
2020-06	88
2020-07	92
2020-08	84
2020-09	86
2020-10	78
2020-11	83
2020-12	89
2021-01	82
2021-02	78
2021-03	84
2021-04	85
2021-05	86
2021-06	85
2021-07	86
2021-08	91
2021-09	95
2021-10	89
2021-11	92
2021-12	100
2022-01	92
2022-02	89
2022-03	80
